# Supplementary material for: Recognizing Manual Activities Using Wearable Inertial Measurement Units: Clinical Application for Outcome Measurement
Source: Sensors (Basel). 2021 May 7;21(9):3245. doi: 10.3390/s21093245 (PMC8125825; doi:10.3390/s21093245)
Supplement: Supplementary file 1 [file sensors-21-03245-s001.zip]

Archive with 2 entries (2 files):
- Supplementary material 2-Raw data.xlsx
- Video S1- Calibration procedure.mp4
