# Supplementary material for: Recognizing Manual Activities Using Wearable Inertial Measurement Units: Clinical Application for Outcome Measurement
Source: Sensors (Basel). 2021 May 7;21(9):3245. doi: 10.3390/s21093245 (PMC8125825; doi:10.3390/s21093245)
Supplement: Supplementary file 1 [file sensors-21-03245-s001.zip › Supplementary material 2-Raw data.xlsx]

## Sheet: Butter
	HR	FWR R	FWR L	Average FWR
Participant1	5.21892	1.61604	1.93082	1.77343
Participant1	6.13058	1.6154	2.2262	1.9208
Participant1	5.15762	1.68139	2.17117	1.92628
Participant1	5.58178	1.57067	2.10223	1.83645
Participant1	5.29688	1.52254	2.09862	1.81058
Participant2	4.74692	1.98074	2.54275	2.26174
Participant2	4.26371	2.0112	1.96171	1.98645
Participant2	5.28662	1.92404	2.19088	2.05746
Participant2	7.28847	1.66571	1.91802	1.79187
Participant2	9.89662	1.87141	1.73615	1.80378
Participant3	7.62831	1.71828	2.63182	2.17505
Participant3	8.10195	1.61735	1.99522	1.80628
Participant3	11.4366	1.61176	1.91112	1.76144
Participant3	10.6865	1.61163	1.85424	1.73293
Participant3	16.349	1.48706	2.02342	1.75524
Participant4	10.8019	1.74438	3.84298	2.79368
Participant4	11.5281	1.71487	3.70192	2.7084
Participant4	6.50697	1.84753	4.60379	3.22566
Participant4	5.20513	2.05114	4.41988	3.23551
Participant4	11.2243	1.54311	3.92934	2.73622
Participant5	9.9011	1.49903	2.59331	2.04617
Participant5	18.1432	1.69634	2.41302	2.05468
Participant5	18.3682	1.58414	2.17074	1.87744
Participant5	11.8201	1.52774	2.97631	2.25202
Participant5	9.44063	1.58925	2.58125	2.08525
Participant6	6.86226	1.79508	2.70274	2.24891
Participant6	9.38875	1.72468	2.5139	2.11929
Participant6	6.49033	1.75698	2.39957	2.07827
Participant6	6.26451	1.68592	2.38753	2.03673
Participant6	6.01021	2.09423	2.21801	2.15612

## Sheet: Shoelaces
	HR	FWR R	FWR L	Average FWR
Participant1	4.54395	2.3552	2.26014	2.30767
Participant1	2.64585	2.18287	2.27188	2.22738
Participant1	2.47897	2.19411	2.36903	2.28157
Participant1	2.30197	2.38947	2.68703	2.53825
Participant1	2.6332	2.21112	2.64797	2.42955
Participant2	2.76831	2.99461	2.26915	2.63188
Participant2	2.76216	2.42146	2.15131	2.28638
Participant2	2.98654	2.58898	2.33566	2.46232
Participant2	2.91516	2.5415	2.1201	2.3308
Participant2	2.34771	2.42551	2.22471	2.32511
Participant3	2.70535	3.23319	2.2594	2.74629
Participant3	4.27034	2.90313	2.37772	2.64043
Participant3	2.41569	3.35139	2.34134	2.84637
Participant3	3.1581	2.80108	2.40171	2.6014
Participant3	2.61347	2.68299	2.38857	2.53578
Participant4	3.96697	3.95877	2.22977	3.09427
Participant4	3.72448	3.40332	2.3344	2.86886
Participant4	2.85626	3.98641	2.65784	3.32212
Participant4	2.70216	4.61114	2.65611	3.63363
Participant4	2.35166	4.20684	2.32528	3.26606
Participant5	2.00075	2.26387	2.57263	2.41825
Participant5	2.45472	2.17746	2.3587	2.26808
Participant5	2.19077	2.26489	2.90182	2.58336
Participant5	2.31476	2.54428	3.21192	2.8781
Participant5	2.57436	2.32078	2.86593	2.59336
Participant6	2.20467	2.71521	2.77163	2.74342
Participant6	3.19838	2.56665	2.46709	2.51687
Participant6	2.22698	2.54614	2.78333	2.66474
Participant6	2.56659	2.86033	2.36382	2.61207
Participant6	2.143	2.91991	2.49047	2.70519

## Sheet: Cards
	HR	FWR R	FWR L	Average FWR
Participant1	4.56767	2.46603	4.74959	3.60781
Participant1	3.3179	2.48807	4.84017	3.66412
Participant1	3.03196	2.38099	4.46582	3.4234
Participant1	3.12127	2.5305	5.02419	3.77735
Participant1	3.36878	2.37728	4.93176	3.65452
Participant2	3.60009	2.85381	3.72625	3.29003
Participant2	3.01046	3.118	3.17806	3.14803
Participant2	2.83486	2.92485	3.28913	3.10699
Participant2	2.72503	2.69449	3.54349	3.11899
Participant2	3.03599	2.62003	3.82906	3.22455
Participant3	2.79797	2.56471	3.37406	2.96938
Participant3	2.44134	2.89915	3.65653	3.27784
Participant3	2.57932	2.5951	3.27295	2.93403
Participant3	2.58628	2.63911	3.82864	3.23388
Participant3	2.58084	2.86012	3.61286	3.23649
Participant4	3.79632	6.61221	2.71679	4.6645
Participant4	3.17191	8.47973	2.84787	5.6638
Participant4	3.11636	7.59988	2.87312	5.2365
Participant4	2.94403	6.86749	2.9824	4.92495
Participant4	3.13459	6.96317	2.9622	4.96268
Participant5	3.95884	3.51082	2.68895	3.09988
Participant5	4.03632	3.61895	2.27426	2.94661
Participant5	4.20183	3.33363	2.45722	2.89542
Participant5	5.81838	3.42941	2.36897	2.89919
Participant5	5.05701	3.57629	2.53473	3.05551
Participant6	3.00896	5.30056	3.07329	4.18693
Participant6	3.4143	4.85003	2.57355	3.71179
Participant6	2.74247	5.79807	2.56257	4.18032
Participant6	3.02082	5.55728	2.51911	4.0382
Participant6	3.02082	5.55728	2.51911	4.0382

## Sheet: Keyboard
	HR	FWR R	FWR L	Average FWR
Participant1	4.04412	3.93771	3.93964	3.93868
Participant1	3.29416	3.4711	3.88644	3.67877
Participant1	2.7045	3.52484	3.44335	3.4841
Participant1	4.11279	3.55478	3.74874	3.65176
Participant1	2.76847	3.55038	3.24407	3.39723
Participant2	3.35436	2.38889	2.24928	2.31908
Participant2	4.77692	2.85678	2.43491	2.64585
Participant2	3.66063	2.60165	2.09376	2.3477
Participant2	3.35835	2.62231	2.17377	2.39804
Participant2	3.97986	2.98794	2.28173	2.63484
Participant3	3.21378	7.13616	4.4131	5.77463
Participant3	2.49977	6.69525	4.45973	5.57749
Participant3	2.752	6.84044	3.54994	5.19519
Participant3	3.10596	5.61888	4.95998	5.28943
Participant3	2.91287	5.6491	5.07206	5.36058
Participant4	4.23047	7.24902	5.0324	6.14071
Participant4	3.375	8.80209	5.32379	7.06294
Participant4	2.46012	8.17737	5.17472	6.67604
Participant4	2.9486	8.38492	5.11357	6.74924
Participant4	2.9376	8.32081	4.79642	6.55862
Participant5	3.09304	3.42829	6.27167	4.84998
Participant5	3.46501	3.86583	5.42806	4.64695
Participant5	3.68924	3.54356	6.45461	4.99908
Participant5	3.29662	3.58271	5.75428	4.66849
Participant5	4.47043	3.8501	7.5863	5.7182
Participant6	2.78952	3.83899	7.23482	5.5369
Participant6	2.3342	3.71228	5.28244	4.49736
Participant6	2.16492	3.45387	4.60675	4.03031
Participant6	2.44793	3.9824	5.00833	4.49537
Participant6	2.44793	3.9824	5.00833	4.49537

## Sheet: Spoon
	HR	FWR R	FWR L	Average FWR
Participant1	115.431	1.63095	0.886514	1.25873
Participant1	83.2484	1.50348	0.681596	1.09254
Participant1	111.765	1.65316	0.771086	1.21212
Participant1	113.878	1.51405	0.792358	1.1532
Participant1	108.151	1.5265	0.671937	1.09922
Participant2	112.18	1.70062	0.905875	1.30325
Participant2	121.215	1.53168	0.809461	1.17057
Participant2	121.564	1.61568	0.859612	1.23765
Participant2	114.427	1.79222	0.735314	1.26376
Participant2	109.692	1.65425	0.706988	1.18062
Participant3	56.7266	1.88818	0.819269	1.35372
Participant3	32.4385	1.86018	0.758716	1.30945
Participant3	41.8133	1.983	0.763983	1.37349
Participant3	67.4449	1.82132	0.547675	1.1845
Participant3	59.2053	2.28771	0.61327	1.45049
Participant4	57.0948	2.08559	1.11226	1.59892
Participant4	57.7733	1.91836	1.43742	1.67789
Participant4	35.3919	1.68393	1.50928	1.59661
Participant4	38.606	1.57776	1.8051	1.69143
Participant4	38.606	1.57776	1.8051	1.69143
Participant5	109.478	1.50927	1.23473	1.372
Participant5	87.9334	1.55511	1.31189	1.4335
Participant5	83.1829	1.84995	1.70668	1.77832
Participant5	128.162	1.53965	1.29991	1.41978
Participant5	126.704	1.62166	1.38825	1.50496
Participant6	88.7492	1.95885	1.14469	1.55177
Participant6	94.5117	1.91515	1.21945	1.5673
Participant6	96.4222	1.79361	0.958755	1.37618
Participant6	75.2713	1.84878	1.05363	1.45121
Participant6	75.2713	1.84878	1.05363	1.45121

## Sheet: Drink
	HR	FWR R	FWR L	Average FWR
Participant1	33.5684	1.32452	0.657677	0.991099
Participant1	43.5072	1.44724	0.637206	1.04223
Participant1	39.7836	1.31044	0.593452	0.951944
Participant1	32.035	1.32832	0.710199	1.01926
Participant1	29.8024	1.2935	0.752749	1.02313
Participant2	79.9915	1.67216	0.952302	1.31223
Participant2	39.1656	1.74703	0.633841	1.19044
Participant2	30.5491	1.50339	0.711806	1.1076
Participant2	42.1228	1.54886	0.736983	1.14292
Participant2	35.2553	1.5916	0.823473	1.20754
Participant3	48.898	1.8082	0.966493	1.38735
Participant3	58.2232	1.79844	1.06155	1.43
Participant3	68.7468	1.71012	1.03897	1.37455
Participant3	68.2127	1.76421	0.986652	1.37543
Participant3	85.0752	1.88769	0.848668	1.36818
Participant4	20.9768	1.68639	2.94704	2.31672
Participant4	22.7578	1.5046	2.0839	1.79425
Participant4	26.9424	1.80372	1.84739	1.82556
Participant4	23.534	1.50043	1.62174	1.56109
Participant4	21.2156	1.56093	2.08032	1.82063
Participant5	30.3908	1.50171	0.857375	1.17954
Participant5	13.8587	1.2576	1.14967	1.20364
Participant5	48.9318	1.30183	1.27047	1.28615
Participant5	46.4884	1.34837	1.4026	1.37549
Participant5	39.7059	1.39275	1.72932	1.56103
Participant6	26.1276	1.50489	0.606273	1.05558
Participant6	22.2372	1.24121	0.810505	1.02586
Participant6	25.543	1.37219	0.745455	1.05882
Participant6	27.9835	1.32249	0.611681	0.967087
Participant6	44.0461	1.62021	0.643049	1.13163

## Sheet: Potatoes
	HR	FWR R	FWR L	Average FWR
Participant1	2.18896	2.73413	2.67804	2.70609
Participant1	2.46919	2.35768	2.57383	2.46576
Participant1	2.30966	3.08348	2.98676	3.03512
Participant1	2.3554	2.89458	2.82832	2.86145
Participant1	1.9825	2.5264	2.62395	2.57518
Participant2	2.813	2.65986	3.46195	3.06091
Participant2	2.33389	3.06163	2.4329	2.74726
Participant2	2.49471	2.96251	2.43926	2.70089
Participant2	2.56803	3.63384	2.77035	3.2021
Participant2	2.53677	3.04663	4.10008	3.57336
Participant3	1.73721	3.09034	2.51283	2.80158
Participant3	1.96659	2.91033	2.32285	2.61659
Participant3	1.92685	3.2468	2.54803	2.89741
Participant3	1.97816	3.3489	2.78707	3.06798
Participant3	1.93758	3.21497	2.82335	3.01916
Participant4	2.72924	3.22377	3.15572	3.18975
Participant4	2.47233	3.2238	3.13454	3.17917
Participant4	2.87977	2.94213	3.70379	3.32296
Participant4	2.71746	2.98678	3.66987	3.32833
Participant4	2.71746	2.98678	3.66987	3.32833
Participant5	2.57858	3.28719	2.34582	2.8165
Participant5	2.67561	2.32711	2.43255	2.37983
Participant5	2.12409	3.68607	2.52183	3.10395
Participant5	2.77578	3.58631	3.07849	3.3324
Participant5	1.99211	2.7151	2.98928	2.85219
Participant6	2.10117	2.75154	2.83559	2.79356
Participant6	2.12026	3.05532	2.41505	2.73519
Participant6	2.17385	2.71278	2.69787	2.70533
Participant6	2.13808	2.95258	2.30295	2.62776
Participant6	2.14558	3.28115	2.72234	3.00174

## Sheet: Can opener
	HR	FWR R	FWR L	Average FWR
Participant1	8.54911	2.15688	1.94819	2.05253
Participant1	5.11893	1.95377	1.85601	1.90489
Participant1	5.35121	1.98637	2.10261	2.04449
Participant1	10.7528	2.07502	1.8457	1.96036
Participant1	9.77477	2.11217	1.74397	1.92807
Participant2	5.90346	2.42272	2.25028	2.3365
Participant2	8.58348	2.77514	2.22419	2.49966
Participant2	6.81653	2.39881	1.89942	2.14911
Participant2	6.79384	2.2239	2.29913	2.26152
Participant2	8.70783	2.05665	2.26915	2.1629
Participant3	5.91944	2.29088	2.304	2.29744
Participant3	8.51963	2.67286	2.07375	2.37331
Participant3	9.98077	2.00812	2.22233	2.11523
Participant3	11.9271	2.10203	1.99894	2.05049
Participant3	11.4068	2.10388	2.4128	2.25834
Participant4	5.61257	2.14257	1.7143	1.92844
Participant4	4.67231	2.38246	2.31495	2.34871
Participant4	4.39674	2.48613	2.02076	2.25344
Participant4	6.05178	2.92423	1.92045	2.42234
Participant4	3.81004	2.42278	2.26245	2.34262
Participant5	11.7063	1.78728	1.96566	1.87647
Participant5	14.6792	2.08613	2.13211	2.10912
Participant5	13.7953	1.74566	2.00766	1.87666
Participant5	12.645	1.89881	1.93281	1.91581
Participant5	12.5722	2.22937	2.13879	2.18408
Participant6	6.08771	2.12253	2.35829	2.24041
Participant6	6.01019	2.11229	2.11663	2.11446
Participant6	10.1522	2.33822	2.08693	2.21257
Participant6	13.9681	2.15524	2.36533	2.26028
Participant6	13.9681	2.15524	2.36533	2.26028

## Sheet: Buttoning
	HR	FWR R	FWR L	Average FWR
Participant1	3.67027	2.0097	2.39449	2.20209
Participant1	2.46545	2.21403	2.92451	2.56927
Participant1	2.64767	2.42618	3.61781	3.02199
Participant1	3.05599	1.8414	2.99135	2.41637
Participant1	4.38534	2.08156	3.10664	2.5941
Participant2	2.44419	2.80225	2.46363	2.63294
Participant2	2.5211	2.83874	2.54643	2.69258
Participant2	2.38676	3.16479	2.52552	2.84515
Participant2	2.39153	2.89362	2.2779	2.58576
Participant2	2.03101	3.22295	2.90006	3.0615
Participant3	2.20464	2.82252	3.17923	3.00087
Participant3	2.01374	3.32793	2.93638	3.13216
Participant3	2.42437	2.53723	3.22724	2.88224
Participant3	2.15669	3.62464	2.92371	3.27418
Participant3	2.66695	3.23007	3.09761	3.16384
Participant4	2.17202	3.66545	3.28108	3.47326
Participant4	2.69922	4.11765	3.16759	3.64262
Participant4	2.54962	2.83351	3.08237	2.95794
Participant4	2.38234	3.49637	3.2051	3.35073
Participant4	2.4925	3.53512	2.90532	3.22022
Participant5	2.32252	2.59254	2.96943	2.78098
Participant5	2.06944	2.06266	2.51479	2.28872
Participant5	2.14081	2.97324	3.05454	3.01389
Participant5	2.3466	2.05531	2.50551	2.28041
Participant5	2.14647	3.16761	2.83216	2.99988
Participant6	2.15399	3.32518	3.05945	3.19232
Participant6	1.97074	2.4932	3.43873	2.96596
Participant6	2.27734	2.58612	3.33077	2.95845
Participant6	2.06396	2.50589	3.92027	3.21308
Participant6	2.06396	2.50589	3.92027	3.21308

## Sheet: Jar
	HR	FWR R	FWR L	Average FWR
Participant1	6.66398	2.21845	2.44138	2.32991
Participant1	7.65159	2.55704	2.33343	2.44523
Participant1	7.72324	2.40588	2.29966	2.35277
Participant1	5.1816	2.69458	2.68613	2.69036
Participant1	9.47483	2.66345	2.97648	2.81996
Participant2	2.92522	2.09074	1.95808	2.02441
Participant2	2.76801	2.48868	2.14946	2.31907
Participant2	1.96771	2.60206	1.6864	2.14423
Participant2	2.29908	2.63522	1.61086	2.12304
Participant2	2.37708	2.50419	1.82972	2.16695
Participant3	1.9277	2.07553	1.95972	2.01763
Participant3	1.77237	1.97239	1.99192	1.98215
Participant3	1.78264	2.15214	2.20656	2.17935
Participant3	2.15055	1.90593	1.98244	1.94419
Participant3	1.91645	2.25165	2.60766	2.42965
Participant4	5.05529	2.09843	1.68356	1.891
Participant4	5.06729	3.17861	1.93788	2.55825
Participant4	5.51572	2.65954	1.85284	2.25619
Participant4	8.25719	2.63181	2.12074	2.37627
Participant4	3.33718	2.82614	1.90227	2.3642
Participant5	2.00706	1.73168	2.2582	1.99494
Participant5	2.18426	1.69142	2.22429	1.95786
Participant5	1.95256	1.73671	1.94655	1.84163
Participant5	3.8451	1.72184	2.16742	1.94463
Participant5	2.21769	1.93281	2.02029	1.97655
Participant6	2.77555	2.92797	2.66521	2.79659
Participant6	3.17572	2.47025	2.74443	2.60734
Participant6	1.78158	3.27838	2.13822	2.7083
Participant6	3.3399	2.06769	3.28196	2.67483
Participant6	2.14171	2.5173	1.98061	2.24895

[truncated: 4 more sheets: Pan, Towel, Writing, Brushing]
